# Supplementary material for: Restoring Genetic Resource through In Vitro Culturing Testicular Cells from the Cryo-Preserved Tissue of the American Shad (Alosa sapidissima)
Source: Biology (Basel). 2022 May 22;11(5):790. doi: 10.3390/biology11050790 (PMC9139001; doi:10.3390/biology11050790)
Supplement: Supplementary file 1 [file biology-11-00790-s001.zip]

Archive with 1 entries (1 files):
- biology-1694825-supplementary.pdf
